# Supplementary material for: A Stage of Change Theory–Based, Stage-Matched Intervention for Healthy Dietary Intake Among Office Workers in a Low- to Middle-Income Country: Protocol for a Cluster Randomized Trial
Source: JMIR Res Protoc. 2025 Sep 30;14:e70293. doi: 10.2196/70293 (PMC12521855; doi:10.2196/70293)
Supplement: Multimedia Appendix 4 [file resprot_v14i1e70293_app4.xlsx]

## Sheet: Sheet1
Name List		1

## Sheet: Question_1
Participant	Influencer 1	Influencer 2	Influencer 3	Influencer 4	Influencer 5
xxx	A16	A15	A17	රමේෂ	හතමුණ
jj	A15	A14	A16	A20	A21
kjk	A19	A13	A18	A20
jhkj	A18	A17	A19	A20	හතමුණ
JKKK	A18	A17	A19
ABC2222	ACD1113	ABC1113	ADE1113	ABC2224	ABC1114
ACD1111	ABC2224	ADE1113	ADE2224
ABC1111	bbb	kkk	klll	jhhh	kkkk
ABC1111	ACD1114	ABC1114	ADE1114	ADE1115	ABC2226
ABC1111	ACD2224	ABC2224	ADE2224	ABC2225	ACD2225
ABC1111	ADE2224	ACD2224	ABC1114	ADE1113	ACD1114
ABC1111	ABC1112	ABC2222	ACD2222	ACD1112	ACD2223
ABC1111	ADE1114	ACD1114	ABC2225	ABC2226	රජිත් හතමුණ
John Winsheild	ACD1114	ABC1114	ADE1114	ABC2225	ජනක ගොඩේවිතාන
kl;kkl	ACD1115	ABC2226	රජිත් හතමුණ	ජනක ගොඩේවිතාන
ජනක ගොඩේවිතාන	ADE2224	ACD2224	ABC1114	ACD1114	ABC1115
John Winsheild	ACD2225	ABC2225	ADE2225	ABC1115	ACD1115
John Winsheild						ABC1115	ACD1114	ADE2225	ACD1115	ACD2225
රජිත් හතමුණ						ACD2225	ADE2225	ABC2225	ABC1115	ජනක ගොඩේවිතාන
John Winsheild	ADE2225	ACD2225	ABC1115	ABC2225	ACD1115
ADE2222	ACD1114	ABC1114	ADE1114	ACD1115	ADE2225	|19ÞACD2225|	20ÞABC1115|23	Þරජිත් හතමුණ
රජිත් හතමුණ	ACD2224	ADE2225	ACD2225	ACD1115	ABC1115	|12ÞABC1113|	|12ÞABC1113|25	Þජනක ගොඩේවිතාන	4Þරජිත් හතමුණ
John Winsheild	ADE1114	ACD1114	ABC2225	ABC1114	ACD2225	|17ÞAD	E2224|18ÞADE2225	|24Þජනක ගොඩේවිතාන
ABC1111	ADE1114	ABC2225	ACD1114	ACD2225	ADE2225
ACD1111	ACD1114	ABC1114	ADE1114	ADE2224	ABC2225
John Winsheild	ABC2225	ADE1114	ACD2225	ACD1114	ADE2225	|17ÞADE2224	|19ÞABC1115|23Þරජිත් හතමුණ
ABC2222	ADE2225	ABC2225	ABC1115	ADE1114	ACD2225
ABC2222	ADE2225	ACD2225	ABC1115	ABC2225	ACD1115
John Winsheild	ADE2225	ACD2225	ADE1114	ACD1115	ABC1115
John Winsheild	ADE1114	ABC2225	ACD1114	ADE2224	ACD2225
John Winsheild	ABC2225	ADE1114	ACD2225	ABC1115	ACD1115
John Winsheild	ACD1114	ABC1114	ADE1114	ACD1115	ABC1115
ACD1113	ACD1114	ABC1114	ADE1114	රජිත් හතමුණ	ජනක ගොඩේවිතාන	|12ÞABC1113|23ÞADE1115
ACD1111
ABC1111
ABC1111	ADE1114	ACD1114	ABC2225	ACD2225	ABC1114
ABC1111	ACD2224	රජිත් හතමුණ	ABC1115	ADE1115	ABC2226	|21ÞACD2225	|23ÞACD1115
	ADE2225	ACD1114	ACD2225	ABC1115	ADE1114

## Sheet: Question_2
Participant	Influencer 1	Influencer 2	Influencer 3	Influencer 4	Influencer 5
John Winsheild						|13ÞACD1113	|25Þරජිත් හතමුණ
John Winsheild	ADE1114	ABC2225	ACD1114	ADE2224	ACD2225	|12ÞABC1113|25	Þජනක ගොඩේවිතාන
John Winsheild	ABC2225					|15ÞABC2224|27	jÞරජිත් හතමුණ
John Winsheild	ABC1114					|17ÞADE2224|18ÞACD1114|22ÞADE2225
ACD1113	ABC1115					|23ÞADE2225|24ÞACD1115|28Þජනක ගොඩේවිතාන
ACD1111
ABC1111
ABC1111
ABC1111	ACD2224	ADE1114	ACD1114	ABC2225	ADE1115	|21ÞACD1115|	22ÞABC2226

## Sheet: Question_3
Participant	Influencer 1	Influencer 2	Influencer 3	Influencer 4	Influencer 5
hblknk	ADE1114	ACD1114	ABC1114	ABC2225	ACD2225
John Winsheild	ADE2225	ABC2225	ACD2225	ABC1115		|16ÞACD2224|18ÞABC1114
ACD1113	ACD1114					|18ÞABC1114|19ÞADE1114|23ÞABC1115
ACD1111
ABC1111
ABC1111
ABC1111	ABC1114	ADE2224	ACD1114	ADE2225	ABC1115	|12ÞAB|12ÞABC11	13|26ÞJohn	WinsheildC1113|22ÞADE1115

## Sheet: Question_4
Participant	Influencer 1	Influencer 2	Influencer 3	Influencer 4	Influencer 5
kjn;	ADE1114	ACD1114	ABC2225	ACD2225	ADE1115
ACD1113	ACD2224	ACD2225	ABC2225			|20ÞADE2225
ACD1111
ABC1111
ABC1111
ABC1111	ADE2224	ACD2224	ABC1114	ABC2225	ABC1115	|12ÞABC1113|24Þ	රජිත් හතමුණ

## Sheet: Question_5
Participant	Influencer 1	Influencer 2	Influencer 3	Influencer 4	Influencer 5
ACD1113	ABC2225	ABC2226	රජිත් හතමුණ	ACD1115	ජනක ගොඩේවිතාන	|22ÞADE2225|	23ÞABC1115|24	ÞADE1115
ACD1111
ABC1111	ACD1114
ABC1111	ACD1115
ABC1111	ABC1114	ADE2224	ACD1114	ACD2225	ADE1114	|16ÞACD2224|17ÞAB	C2225|21ÞADE1115

## Sheet: FoodTable
Measuring Unit	Flat Rice Spoon	Curved Rice Spoon	Large Coconut Shell	Medium Coconut Shell	Small Coconut Shell	Large Table Spoon	Regular Table Spoon	Large Piece	Medium Piece	Small Piece	Thin Slice	Thick Slice	Piece (Regular)	Piece (Small)	Tea Cup	Desert Cup	Desert Cup Comercial (Large)	Desert Cup Comercial (Small)	Number (From Regular Size	Comercial Juice Cup	Usual Size Glass	Yogurt Cup (100Ml)	tea spoon		One Serving	200 Ml Cup	Food Group
Rice (W)	68	60	60	51	30																				65		CEREAL BASED PRODUCTS	CEREAL BASED PRODUCTS	CEREAL BASED PRODUCTS
Rice (R)	51	48	56	50	23																				65		CEREAL BASED PRODUCTS		FRUITS AND VEGETABLES
Milk Rice								133	96	45															65		CEREAL BASED PRODUCTS		FISH, MEAT, PULSES
Yams	110	110	90	70	40																				65		CEREAL BASED PRODUCTS		DAIRY PRODUCTS
Bread (Regular)											33	67													50		CEREAL BASED PRODUCTS		OTHER
Bread (Sandwitch)											25	47													50		CEREAL BASED PRODUCTS
Hoppers																			1						1		CEREAL BASED PRODUCTS
String Hoppers																			1						3		CEREAL BASED PRODUCTS
Pittu																			1						1		CEREAL BASED PRODUCTS
Roti																			1						0.25		CEREAL BASED PRODUCTS
Cooked Vegetables			4	3	2	2	1								6	6									3	0.5	FRUITS AND VEGETABLES	FRUITSAND VEGETABLES
Raw Vegetables			4	3	2	2	1								6	6									6	1	FRUITS AND VEGETABLES
Whole Fruit																			1						1		FRUITS AND VEGETABLES
Cut Fruit							1								6	6									3	0.5	FRUITS AND VEGETABLES
Fruit Juice																				1	1				0.5		FRUITS AND VEGETABLES
Fish													30												30		FISH, MEAT, PULSES	FISH, MEAT, PULSES
Meat													20	15											30		FISH, MEAT, PULSES
Dry Fish													5												15		FISH, MEAT, PULSES
Eggs																			1						1		FISH, MEAT, PULSES
Pulses			4	3	2	2	1																		3		FISH, MEAT, PULSES
Fresh Milk															1						0.5				1	1	DAIRY PRODUCTS	DAIRY PRODUCTS
Yogurt/ Curd																2						1			1	0.5	DAIRY PRODUCTS
Milk Powder							0.5																1		2		DAIRY PRODUCTS
Nuts And Seeds							1																		1		Other
Unhealthy Foods																			1						1		Other

## Sheet: DietaryRecall
Participant	Time	Food Group	Food Type	Number Of Serving
